# Supplementary material for: Politeness and Compassion Differentially Predict Adherence to Fairness Norms and Interventions to Norm Violations in Economic Games
Source: Sci Rep. 2017 Jun 13;7:3415. doi: 10.1038/s41598-017-02952-1 (PMC5469794; doi:10.1038/s41598-017-02952-1)
Supplement: Supplementary file 2 — Supplementary Dataset 1 [file 41598_2017_2952_MOESM2_ESM.csv]

Gender	Age	DG	TPCondition	TPP	TPP_0	TPP_1	TPP_2	TPP_3	TPP_4	TPP_5	TPR	TPR_0	TPR_1	TPR_2	TPR_3	TPR_4	TPR_5	BFASN	BFASA	BFASC	BFASE	BFASO	BFASWith	BFASVol	BFASComp	BFASPol	BFASInd	BFASOrd	BFASEnth	BFASAss	BFASInt	BFASOpen	HEXH	HEXA	HEXAlt
2	27	0	RECOMPENSE								0	0	0	0	0	0	0	1.65	4.3	4.95	4	4.1	1.6	1.7	3.8	4.8	4.9	5	3.8	4.2	4.7	3.5	4	2.3125	4.25
1	22	5	RECOMPENSE								15	5	4	3	2	1	0	3.2	4.25	3.9	2.85	4.25	3.3	3.1	4.4	4.1	4.1	3.7	3.2	2.5	4.2	4.3	4	3.8125	4.5
1	26	0	RECOMPENSE								0	0	0	0	0	0	0	3.35	3	3.65	3	4.3	3.2	3.5	3.4	2.6	3.8	3.5	2.8	3.2	4.5	4.1	2.3125	1.75	2.5
2	29	4	PUNISH	1	1	0	0	0	0	0								4	3.45	4.7	4.6	4.4	3.1	4.9	4.7	2.2	4.9	4.5	4.2	5	4.2	4.6	1.8125	1.1875	3.75
1	24	0	PUNISH	0	0	0	0	0	0	0								2	3.65	3.25	3.5	3.75	2.4	1.6	3.3	4	3.1	3.4	3.7	3.3	3.9	3.6	2.75	4	3.75
1	41	0	RECOMPENSE								10	3	2	2	1	1	1	2.8	2.95	3.5	3.05	2.85	2.5	3.1	2.3	3.6	3.6	3.4	2.6	3.5	3.4	2.3	4	2.25	2.5
1	29	0	PUNISH	0	0	0	0	0	0	0								2.4	4.6	3.25	4.1	4.3	3	1.8	4.7	4.5	3.4	3.1	4.3	3.9	4.1	4.5	4	3.75	4.75
2	33	5	RECOMPENSE								9	2	2	2	2	1	0	3.85	4.7	2.8	3.75	4.15	3.9	3.8	4.8	4.6	3.1	2.5	4.3	3.2	3.8	4.5	2.6875	3.5	4.75
1	27	0	PUNISH	0	0	0	0	0	0	0								3.25	2.75	3.15	2.25	2	3.1	3.4	2.3	3.2	2.6	3.7	2.5	2	1.7	2.3	3	2.1875	2.75
1	31	0	RECOMPENSE								4	1	1	1	1	0	0	2.8	3.75	3.55	2.35	3.15	3.4	2.2	3.3	4.2	3.5	3.6	2.3	2.4	2.9	3.4	3.5	3.625	4
1	27	5	RECOMPENSE								4	1	1	1	1	0	0	3.8	3.25	3.75	2.8	3.9	3.6	4	3.2	3.3	3.5	4	2.7	2.9	3.8	4	2.75	2	3.75
1	29	5	PUNISH	9	3	3	2	1	0	0								3.25	4.3	2.85	1.95	3.45	3.9	2.6	4.1	4.5	2.3	3.4	2	1.9	3.2	3.7	3.6875	3.0625	4.25
2	51	5	RECOMPENSE								7	2	2	2	1	0	0	3.5	4.6	3.75	3.45	2.85	2.8	4.2	4.7	4.5	3.5	4	3.8	3.1	2.6	3.1	3.5625	1.75	4.5
1	32	0	PUNISH	0	0	0	0	0	0	0								2.05	3.3	3.25	2.95	3.1	2.2	1.9	3	3.6	3.5	3	3.4	2.5	3.6	2.6	2.4375	3	2.5
2	22	5	RECOMPENSE								6	0	0	0	2	2	2	2.6	4.65	4.65	3.9	4.1	3.4	1.8	4.4	4.9	4.4	4.9	4.2	3.6	4.2	4	1.625	3.125	3
2	37	4	PUNISH	5	1	1	1	1	1	0								1.7	4.5	3.2	2.25	2.75	1.7	1.7	4.3	4.7	3.1	3.3	3	1.5	2.6	2.9	3.125	3.625	4
2	24	5	RECOMPENSE								8	2	2	2	1	1	0	2.55	4.3	4.5	3.85	4.45	3.3	1.8	4.6	4	4.5	4.5	3.7	4	5	3.9	3.3125	2.625	5
2	31	5	RECOMPENSE								9	2	2	2	1	1	1	2.5	3.8	3.75	3.85	3.75	2.1	2.9	3.9	3.7	3.9	3.6	3.6	4.1	4.3	3.2	3.875	2.75	4
1	27	5	RECOMPENSE								14	4	3	2	2	2	1	2.8	2.65	2.75	3.9	4.1	2.9	2.7	3.2	2.1	2.6	2.9	3.3	4.5	4.4	3.8	1.4375	2.5	3
2	43	5	PUNISH	5	2	2	1	0	0	0								2.9	4.45	3.6	3.25	3.75	2.9	2.9	4.4	4.5	3.7	3.5	3.4	3.1	3.4	4.1	4.3125	3.6875	4.5
2	31	5	PUNISH	12	3	3	2	2	1	1								2.1	4	4	3	2.7	2	2.2	4	4	4	4	3.4	2.6	3.2	2.2	3.875	4	4
2	20	5	PUNISH	0	0	0	0	0	0	0								3.05	4.35	4.55	3.1	4.1	4.3	1.8	4.2	4.5	4.6	4.5	2.7	3.5	4.4	3.8	4.125	2.6875	4.25
2	31	5	RECOMPENSE								7	2	2	1	1	1	0	2.15	4.25	3.6	3.6	3.75	2.1	2.2	4.2	4.3	3.6	3.6	4.6	2.6	4.2	3.3	4.875	3.375	4.5
2	32	0	PUNISH	0	0	0	0	0	0	0								3.6	2.85	3.35	2.85	3.15	3.3	3.9	2.9	2.8	3.5	3.2	2.5	3.2	3.6	2.7	1.75	1.625	2
2	22	5	PUNISH	9	2	2	2	1.5	1.5	0								2.9	3.6	2.75	1.8	2.2	4	1.8	3	4.2	2.1	3.4	2	1.6	1.6	2.8	3.5	3.5	4.5
1	34	0	PUNISH	4	.5	.5	.5	.5	1	1								4.35	3.45	3.35	2.4	3.85	4.1	4.6	3.4	3.5	2.9	3.8	2.6	2.2	3.5	4.2	3.9375	2.25	4
2	35	5	RECOMPENSE								1	1	0	0	0	0	0	1.5	4.55	4.4	3.8	4.3	1.5	1.5	4.7	4.4	4.5	4.3	4.8	2.8	4.3	4.3	4	3.75	5
1	42	0	RECOMPENSE								0	0	0	0	0	0	0	3.8	3.1	2.65	1.45	3.65	4.7	2.9	2.4	3.8	2.6	2.7	1.3	1.6	3.8	3.5	2.875	2.8125	2.25
1	29	0	PUNISH	0	0	0	0	0	0	0								1.25	3.95	3.65	3.95	4.3	1.4	1.1	4.2	3.7	4.4	2.9	4.7	3.2	4.5	4.1	2.25	3.8125	4.5
1	21	0	PUNISH	7	3	2	2	0	0	0								2.6	4.05	3.4	2.7	3.95	3.2	2	3.7	4.4	3	3.8	3.3	2.1	3.9	4	3	3.8125	3.75
1	27	0	RECOMPENSE								0	0	0	0	0	0	0	2.05	3.6	3.9	3.7	3.15	2	2.1	3.9	3.3	3.8	4	3.8	3.6	3.6	2.7	2.4375	3.4375	4.25
1	29	5	RECOMPENSE								8	2	2	2	1	1	0	2.6	4.15	3.75	3.25	4.15	3.4	1.8	4.1	4.2	4.3	3.2	3.7	2.8	4.2	4.1	4.3125	4.5	4.5
1	24	5	PUNISH	3.5	2	1	.5	0	0	0								2.25	4.05	3.6	3.4	3.7	2.3	2.2	4.2	3.9	3.6	3.6	3.5	3.3	3.6	3.8	3.3125	3.375	4
1	33	2	PUNISH	0	0	0	0	0	0	0								1.6	4.05	3.55	2.7	3.35	1.6	1.6	3.5	4.6	3.6	3.5	3	2.4	3.7	3	3.6875	3.8125	3.75
1	21	5	PUNISH	5	1.84	1	.9	.75	.5	.01								2.35	4	3.55	3.1	3.75	2.7	2	4	4	3.7	3.4	3.4	2.8	3.9	3.6	4	3.9375	4
2	32	5	PUNISH	0	0	0	0	0	0	0								2.8	4.1	3.9	2.8	3.35	3.2	2.4	4.1	4.1	3.8	4	3.2	2.4	3.4	3.3	3.5	3.25	4.25
2	28	0	PUNISH	0	0	0	0	0	0	0								1.05	4.8	4.35	4.95	4.85	1.1	1	4.6	5	5	3.7	5	4.9	5	4.7	5	4.9375	5
1	20	5	RECOMPENSE								18	3	3	3	3	3	3	3.55	4.05	2.95	2.15	3.6	3.6	3.5	3.9	4.2	3	2.9	2	2.3	3.7	3.5	2.75	2.6875	3.75
2	27	2	PUNISH	6	2	3	.25	.25	.25	.25								2.65	3.8	3.85	3.55	4.45	2.8	2.5	4.2	3.4	3.8	3.9	3.1	4	4.3	4.6	3.6875	3.3125	4.25
2	46	5	RECOMPENSE								13	1	1	1	5	1	4	3.45	4.05	3.7	2.3	3.4	3.6	3.3	4	4.1	3.5	3.9	2.6	2	3.4	3.4	3.5625	3.25	4
2	37	0	RECOMPENSE								0	0	0	0	0	0	0	4.25	4.35	4.05	1.7	3.3	4.5	4	4.5	4.2	3.7	4.4	2	1.4	2.8	3.8	3.4375	2.8125	5
1	27	5	RECOMPENSE								24	5	5	4	4	4	2	1.6	4.2	4	4.3	4.5	1.9	1.3	4.7	3.7	4.2	3.8	4.1	4.5	4.4	4.6	2.625	2.75	3.75
1	24	0	RECOMPENSE								0	0	0	0	0	0	0	1.3	2.55	4.05	4.25	4.75	1	1.6	3.2	1.9	4.9	3.2	3.5	5	4.7	4.8	3.1875	3.125	2.75
1	43	0	PUNISH	0	0	0	0	0	0	0								1.95	3.7	4.25	3.15	2.85	2.1	1.8	3.2	4.2	4.5	4	2.8	3.5	4	1.7	2.1875	3.125	4
1	33	5	RECOMPENSE								5	2	2	1	0	0	0	2.75	4.5	2.7	1.9	3.35	4	1.5	4.2	4.8	2.3	3.1	1.8	2	3.5	3.2	3.4375	4.375	4.25
1	33	5	PUNISH	6	1	1	1	1	2	0								3	4.05	3.4	3.8	4.05	3.2	2.8	4.3	3.8	3.1	3.7	4.1	3.5	3.9	4.2	3.4375	3.875	4.5
2	26	5	RECOMPENSE								4	1	1	1	1	0	0	2.65	3.4	3.8	2.4	4.05	2.9	2.4	2.9	3.9	3.6	4	2.8	2	3.7	4.4	3.1875	4	4.25
1	48	5	RECOMPENSE								0	0	0	0	0	0	0	3.55	3.3	3.6	2.7	3.65	3.5	3.6	2.8	3.8	3.4	3.8	3.6	1.8	2.7	4.6	2.25	1.625	3.75
2	32	5	RECOMPENSE								8	2	2	2	1	1	0	3.75	3.7	4.4	3.05	3.85	3.7	3.8	3.6	3.8	4.3	4.5	2.6	3.5	4.2	3.5	3.75	2.3125	3.5
2	35	5	PUNISH	0	0	0	0	0	0	0								1.3	3.55	2.15	3.65	3.75	1.4	1.2	3.2	3.9	2.2	2.1	4	3.3	2.9	4.6	4.375	3.3125	3.75
1	26	5	PUNISH	6	1	1	1	1	1	1								3.2	2.9	3.2	2.9	2.9	3.1	3.3	2.7	3.1	3	3.4	2.8	3	2.3	3.5	2.875	2.9375	2.75
1	27	0	RECOMPENSE								0	0	0	0	0	0	0	2.25	3.4	3.55	3.6	3.6	2	2.5	3.3	3.5	4	3.1	3.4	3.8	3.6	3.6	3.3125	2.8125	3.25
1	60	5	RECOMPENSE								6	2	2	1	1	0	0	2.45	3.95	3.8	3.05	3.65	2.4	2.5	3.8	4.1	3.7	3.9	3.3	2.8	3.9	3.4	4.125	3.625	3.5
1	24	0	RECOMPENSE								0	0	0	0	0	0	0	2.9	2.95	3.05	3.2	3.25	3.2	2.6	3	2.9	3.3	2.8	3.3	3.1	3.5	3	3.0625	3.0625	2.5
2	40	5	RECOMPENSE								4	1	1	1	1	0	0	3.35	3.9	2.55	2.55	4.2	3.5	3.2	4	3.8	2.3	2.8	2.6	2.5	3.9	4.5	3.9375	2.25	4
2	63	0	PUNISH	0	0	0	0	0	0	0								2.1	4.25	4	3.8	4.15	2.2	2	4.3	4.2	4.2	3.8	3.8	3.8	4.2	4.1	4.4375	3.625	4.25
1	29	5	PUNISH	0	0	0	0	0	0	0								3.85	3.95	3.55	2.25	3.85	3.8	3.9	3.8	4.1	2.9	4.2	2.5	2	3.7	4	3.5625	2.5	4
2	26	5	RECOMPENSE								30	5	5	5	5	5	5	2.05	3.6	3.55	4.45	4.15	2.2	1.9	4	3.2	4	3.1	4.4	4.5	4.5	3.8	3.125	3.4375	4
1	42	5	PUNISH	0	0	0	0	0	0	0								3.15	3.55	3.7	2.3	3.45	3.9	2.4	2.9	4.2	3.4	4	2.2	2.4	3.1	3.8	2.9375	2.875	3.75
1	33	0	PUNISH	0	0	0	0	0	0	0								1.05	4.25	4.6	3.9	4.2	1.1	1	4.3	4.2	5	4.2	4.4	3.4	4.9	3.5	3.0625	3.625	3.5
1	25	0	RECOMPENSE								0	0	0	0	0	0	0	2.45	3.2	4.25	3.4	3.6	2.4	2.5	3.2	3.2	4.5	4	3.9	2.9	3.6	3.6	2.3125	3.1875	3
2	28	5	PUNISH	0	0	0	0	0	0	0								2.8	4.3	3.6	2.65	3.5	3.3	2.3	4.3	4.3	3.8	3.4	3	2.3	3.5	3.5	3.6875	3.3125	4.25
1	31	5	RECOMPENSE								4	1	1	1	1	0	0	2.35	4.1	3.8	2.6	4.05	2.7	2	4	4.2	3.8	3.8	3.2	2	4	4.1	3.1875	3.5625	4.5
2	34	5	PUNISH	5	3	1	1	0	0	0								3.85	4.85	3.7	2.25	4	4.4	3.3	5	4.7	3.4	4	2.8	1.7	3.1	4.9	2.625	3.75	4.75
2	34	5	PUNISH	5	2	1.5	1	.5	0	0								3.2	3.75	2.55	2.3	3.65	3.6	2.8	3.8	3.7	2.1	3	2.5	2.1	3.6	3.7	3.3125	2.8125	3.75
1	33	4	PUNISH	6	2	2	1	1	0	0								3.2	3.25	3.55	3.35	4.15	3.2	3.2	3.2	3.3	3.2	3.9	3.5	3.2	4	4.3	3.375	2.5625	4
2	32	5	RECOMPENSE								1	0	0	1	0	0	0	3.05	3.7	3.9	2.95	4.1	3.2	2.9	3.4	4	3.9	3.9	2.5	3.4	4.4	3.8	3	2.625	4.25
2	30	0	RECOMPENSE								9	3	2	1	1	1	1	2.85	3.6	3.25	3.05	2.95	3	2.7	3.4	3.8	2.9	3.6	3.1	3	2.9	3	3.3125	2.8125	4
1	44	5	RECOMPENSE								8	3	2	1	1	1	0	1.35	4.55	4	4.3	4.45	1.5	1.2	4.8	4.3	4.6	3.4	4.7	3.9	4.4	4.5	4.125	3.25	4.5
1	27	1	RECOMPENSE								17	4	3	3	3	2	2	2.65	3.7	3.4	2.75	4.15	3	2.3	3.7	3.7	3.2	3.6	3.3	2.2	3.9	4.4	2.375	3.3125	3.5
2	31	5	PUNISH	0	0	0	0	0	0	0								4.05	4	2.3	2.6	4.15	4.1	4	4	4	2.6	2	2.8	2.4	3.8	4.5	3.3125	2.625	3.5
1	26	2	RECOMPENSE								5	0	.5	2	1	.5	1	3.45	3.8	3.4	3.05	3.6	3.3	3.6	3.8	3.8	2.9	3.9	3	3.1	3.2	4	3.375	3.3125	3.75
2	65	5	PUNISH	0	0	0	0	0	0	0								2.15	4.6	3	3.95	4.05	2.2	2.1	4.9	4.3	3.9	2.1	4.1	3.8	4.1	4	4.4375	2.9375	4.75
1	29	3	RECOMPENSE								4	0	0	0	1	1	2	2.9	3.7	3.55	3.5	4.05	2.6	3.2	3.4	4	3.6	3.5	3.3	3.7	3.9	4.2	3.125	2.625	3.25
2	43	5	PUNISH	2	1	1	0	0	0	0								4.25	3.15	2	2.25	3.2	4.6	3.9	2.6	3.7	1.3	2.7	2.5	2	3.3	3.1	3.3125	2.1875	2.75
1	39	0	RECOMPENSE								0	0	0	0	0	0	0	1.95	3.6	3.45	3.65	4.7	2	1.9	3.6	3.6	3.5	3.4	3.1	4.2	4.9	4.5	2.5	2.9375	3.75
1	46	4	PUNISH	3	1	1	1	0	0	0								2	3.85	3.25	3	3.85	2.2	1.8	3.9	3.8	3.8	2.7	2.4	3.6	3.9	3.8	3.4375	3.5625	4
1	25	0	RECOMPENSE								15	3	3	3	2	2	2	1.95	4.7	3.55	4.25	4.9	1.9	2	5	4.4	3.7	3.4	4.3	4.2	4.9	4.9	2.75	4.0625	5
1	29	4	RECOMPENSE								5	0	.5	.5	1	1	2	1.95	3.5	3.9	3.9	3.65	2	1.9	4	3	4	3.8	3.8	4	4	3.3	2.875	3.5	4.25
2	36	5	PUNISH	0	0	0	0	0	0	0								3.4	3.4	3.15	3.35	3.45	3.1	3.7	3.6	3.2	3.6	2.7	3.4	3.3	3.6	3.3	4.375	2.4375	4
1	50	5	PUNISH	7	2	2	2	1	0	0								1.65	4.15	4.55	4	3.9	1.9	1.4	4.3	4	4.7	4.4	4.3	3.7	4.4	3.4	3.5625	3.625	4.5
2	42	5	RECOMPENSE								7	2	1	1	1	1	1	2.4	4.95	4.05	3.7	4.95	3.1	1.7	5	4.9	3.9	4.2	4.6	2.8	5	4.9	4.5625	3.5	5
1	29	5	PUNISH	3	1	1	1	0	0	0								3.75	4.35	3.5	3.1	3.05	3.8	3.7	4.7	4	3.3	3.7	3.3	2.9	3.2	2.9	3	2.875	4
1	45	5	RECOMPENSE								0	0	0	0	0	0	0	2.35	3.45	3.8	3.05	3.95	2.4	2.3	3.2	3.7	3.8	3.8	2.7	3.4	4	3.9	2.6875	3.0625	3
1	43	5	RECOMPENSE								0	0	0	0	0	0	0	2.5	3.3	3.2	3.45	3.55	2.2	2.8	3.5	3.1	3.6	2.8	3.4	3.5	4.1	3	3.5	2.875	3
1	36	5	RECOMPENSE								3	1	1	1	0	0	0	1.95	4.7	4.15	4.45	3.65	1.8	2.1	5	4.4	4.3	4	4.5	4.4	3.3	4	3.75	3.5	4.75
1	38	3	RECOMPENSE								15	3	3	3	2	2	2	3.25	4.5	2.5	3.25	4.15	3.7	2.8	4.7	4.3	2.3	2.7	3.8	2.7	3.6	4.7	2.5	3.375	4.5
1	24	5	RECOMPENSE								5	2	1	1	1	0	0	2.75	3.75	2.65	3.6	3.9	3.3	2.2	3.8	3.7	2.9	2.4	3.4	3.8	4.2	3.6	3.6875	2.75	3.5
1	32	5	PUNISH	2	2	0	0	0	0	0								4.15	3.8	2.85	1.6	2.5	4.5	3.8	3.7	3.9	2.2	3.5	1.9	1.3	1.6	3.4	3.0625	2.6875	3
1	26	5	PUNISH	0	0	0	0	0	0	0								2.4	4.35	4.15	2.85	3.55	3.4	1.4	4.2	4.5	3.9	4.4	3.1	2.6	4.2	2.9	3.5	3.6875	3.75
2	20	5	PUNISH	5	2	1	1	1	0	0								2.45	4.15	3.8	2.7	3.1	2.9	2	3.9	4.4	3.3	4.3	3.2	2.2	2.7	3.5	3	3.5	4
2	23	5	PUNISH	5	0	1	1	1	1	1								3.4	3.95	3.4	2.95	3.35	3.4	3.4	4	3.9	3.2	3.6	3.1	2.8	3.8	2.9	3.1875	2.6875	3.75
2	35	5	PUNISH	8	3	2	1	1	1	0								1.85	4.15	3.35	3.4	4.1	1.8	1.9	4	4.3	3.6	3.1	3.8	3	4.1	4.1	3.6875	4.0625	4.5
2	39	2	RECOMPENSE								9	0	0	0	2	3	4	3.7	4.15	3.4	3.55	4	3.7	3.7	4.4	3.9	3.1	3.7	4	3.1	3.9	4.1	3.4375	3.375	4.75
1	34	5	PUNISH	12	3	3	2	2	1	1								2.1	3.75	4	3.9	3.85	1.9	2.3	4	3.5	3.9	4.1	3.8	4	4	3.7	4.0625	3.0625	4
2	27	5	RECOMPENSE								8	2	2	1	1	1	1	3	4.35	3.75	3.25	3.6	3.1	2.9	4.3	4.4	3.7	3.8	3.8	2.7	3.4	3.8	3.25	3	4.25
1	47	5	RECOMPENSE								9	2	2	2	2	1	0	3.65	3	3.3	1.3	2.25	4	3.3	2	4	2.7	3.9	1.3	1.3	2.3	2.2	3.875	3.5	3.5
2	38	0	RECOMPENSE								2	1	1	0	0	0	0	3.75	4.1	2.9	3.1	4.25	4	3.5	4.2	4	2.3	3.5	2.7	3.5	4.2	4.3	2.75	2.375	4.5
2	29	5	RECOMPENSE								7	0	0	0	2	2	3	3.05	2.8	2.7	3.1	3.3	3.1	3	2.8	2.8	2.3	3.1	3	3.2	3.6	3	3	3.125	3.75
2	57	2	PUNISH	2	1	.5	.25	.25	0	0								2.15	4.1	4.1	3.1	3.4	2.5	1.8	4.1	4.1	4	4.2	3.7	2.5	3.2	3.6	2.9375	3.1875	4.5
1	34	0	PUNISH	0	0	0	0	0	0	0								1.7	3	3.3	3.25	3.6	2.2	1.2	2.6	3.4	3.7	2.9	2.6	3.9	4.2	3	2.25	3.1875	2.5
2	37	4	PUNISH	5	3	2	0	0	0	0								4.55	3.45	1.85	3.3	3.35	4.1	5	4	2.9	1.5	2.2	4	2.6	2.4	4.3	3.125	1.8125	3
2	49	5	RECOMPENSE								0	0	0	0	0	0	0	2.05	3.75	4	1.8	2	2	2.1	2.9	4.6	3.7	4.3	1.7	1.9	1.7	2.3	3.5625	2.875	4.25
2	42	5	RECOMPENSE								6	2	1	1	1	1	0	2.75	3.9	3	3.4	4.05	2.4	3.1	4	3.8	3.4	2.6	3.4	3.4	3.9	4.2	4.0625	2.25	3.5
2	51	5	RECOMPENSE								2	1	1	0	0	0	0	3.5	3.1	2.55	2.8	3.95	3.5	3.5	3	3.2	2.3	2.8	2.5	3.1	3.6	4.3	3.5625	2.1875	4.25
1	30	5	RECOMPENSE								6	0	0	1	1	2	2	3.25	2.9	3.05	3.3	3.3	3.4	3.1	2.9	2.9	2.6	3.5	3.1	3.5	3.5	3.1	2.75	3.3125	3.25
2	54	5	RECOMPENSE								3	2	1	0	0	0	0	1.7	4.65	3.05	3.75	4.8	1.7	1.7	4.5	4.8	3.8	2.3	4.1	3.4	4.9	4.7	4.375	3.625	5
1	44	0	PUNISH	8	3	2	2	1	0	0								3.7	3.5	3.7	2.4	3.1	4.3	3.1	3.2	3.8	3.4	4	2.4	2.4	3	3.2	3.6875	2.1875	3.25
1	61	5	PUNISH	0	0	0	0	0	0	0								2.1	3.3	3.2	3.55	4	2.1	2.1	3.4	3.2	3.7	2.7	3.6	3.5	4	4	3.25	3.0625	3.25
1	27	0	RECOMPENSE								0	0	0	0	0	0	0	3.4	3.85	3.7	4.25	4.2	3.2	3.6	4.2	3.5	3.5	3.9	4.1	4.4	4.5	3.9	3	2.1875	4.5
1	25	3	RECOMPENSE								4	2	1	1	0	0	0	2.4	3.95	3.1	2.75	3.95	2.9	1.9	3.9	4	3.4	2.8	2.7	2.8	4	3.9	3.625	3.9375	4
1	28	0	PUNISH	0	0	0	0	0	0	0								1.8	4.45	3.9	4.05	3.95	1.8	1.8	4.6	4.3	3.9	3.9	4.3	3.8	4.5	3.4	3	3.25	4
2	34	0	RECOMPENSE								0	0	0	0	0	0	0	1.85	4.1	3.8	2.85	3.95	1.7	2	4.1	4.1	4	3.6	3.6	2.1	4	3.9	4.0625	3.75	4.25
2	60	5	RECOMPENSE								5	3	1	1	0	0	0	1.35	4.65	3.95	4.05	3.7	1.1	1.6	5	4.3	4.5	3.4	4.6	3.5	3.4	4	4.6875	4	5
1	37	5	RECOMPENSE								9	3	2	1	1	1	1	3.65	3.1	3.75	1.6	3.4	3.6	3.7	2.9	3.3	3.5	4	1.7	1.5	2.8	4	3.5	2.4375	2.5
1	24	0	PUNISH	0	0	0	0	0	0	0								1.6	3.55	4.05	2.5	3.65	1.6	1.6	3.4	3.7	4.3	3.8	2.1	2.9	4.5	2.8	3.625	2.9375	2.75
1	24	5	PUNISH	10	3	2	2	1	1	1								2.45	3.1	3.35	3.25	4	2.3	2.6	3	3.2	3.2	3.5	3.1	3.4	3.9	4.1	2.8125	2.875	3.5
2	34	5	RECOMPENSE								14	4	4	3	2	1	0	3.55	2.25	2.7	2.3	3	3.8	3.3	2	2.5	2.4	3	2	2.6	3.3	2.7	1.9375	1.9375	2.25
2	63	5	PUNISH	6	2	2	1	1	0	0								1.8	4.65	3.95	3.15	2.7	2	1.6	4.4	4.9	4.4	3.5	3.5	2.8	2.5	2.9	4.75	3.9375	5
2	30	0	RECOMPENSE								0	0	0	0	0	0	0	4.1	2.85	2.3	2.5	4.05	4.1	4.1	2.5	3.2	1.8	2.8	2.8	2.2	4	4.1	2.75	2.125	4
1	35	5	PUNISH	0	0	0	0	0	0	0								2.15	3.75	3.45	2.9	4	2.3	2	3.2	4.3	3.7	3.2	2.7	3.1	3.9	4.1	4.1875	3.875	4
1	25	5	RECOMPENSE								4	1	1	1	1	0	0	2.8	4.25	3.05	2.5	4.55	3.1	2.5	4.3	4.2	2.8	3.3	2.5	2.5	4.7	4.4	3.625	3.5625	4.25
1	31	5	PUNISH	8	3	1	1	1	1	1								1.7	4	4.05	4.45	4.45	1.6	1.8	4.6	3.4	4.8	3.3	4.3	4.6	4.3	4.6	3.4375	3.5625	4.25
1	26	5	PUNISH	0	0	0	0	0	0	0								3.2	2.9	3.25	2.9	4.35	3.2	3.2	2.5	3.3	3.7	2.8	2.4	3.4	4.1	4.6	2.875	2.4375	2.75
1	24	5	RECOMPENSE								15	5	4	3	2	1	0	2.15	4.45	3.6	4.2	4.25	2.3	2	4.9	4	3.5	3.7	4	4.4	4.1	4.4	2.625	4.1875	4.25
1	30	0	PUNISH	6	2	2	1	1	0	0								1.4	4.55	4.6	4.65	4.65	1.4	1.4	5	4.1	4.9	4.3	4.9	4.4	4.8	4.5	2.3125	4.0625	4
2	38	3	RECOMPENSE								7	2	2	2	1	0	0	2.75	4.05	3.55	3.4	3.75	2.4	3.1	4	4.1	3.6	3.5	3.7	3.1	3.7	3.8	3.875	2.8125	3.25
2	34	0	PUNISH	0	0	0	0	0	0	0								3.05	4.8	3.2	2.9	3.9	3.5	2.6	4.8	4.8	3.5	2.9	3.5	2.3	3	4.8	3.9375	3.375	4.75
1	40	0	PUNISH	0	0	0	0	0	0	0								3.15	3	2.15	1.95	3	3.9	2.4	2.1	3.9	2.1	2.2	1.8	2.1	3.7	2.3	3.6875	2.6875	3
1	22	5	RECOMPENSE								4	1	1	1	1	0	0	2.65	3.55	3.8	3.1	3.8	2.3	3	3.3	3.8	3.7	3.9	2.9	3.3	3.9	3.7	3	3.0625	4
1	24	0	RECOMPENSE								5	2	1	1	1	0	0	3.95	3.45	2.65	3.05	4	3.8	4.1	3.7	3.2	2.7	2.6	3	3.1	3.1	4.9	3.4375	2.6875	3.25
1	21	5	PUNISH	6	1	1	1	1	1	1								1.5	4.4	4.1	3.5	4.8	1.2	1.8	5	3.8	4.6	3.6	4	3	4.8	4.8	4.75	4.5	4
2	63	5	PUNISH	4	2	1	1	0	0	0								2.3	4.35	3.3	3.75	3.8	2.5	2.1	4.3	4.4	3.8	2.8	3.8	3.7	3.8	3.8	3.8125	3.4375	4.5
1	39	0	PUNISH	0	0	0	0	0	0	0								2	3.8	3.4	2.8	2.5	2	2	3.8	3.8	4	2.8	3.2	2.4	3	2	3	3.875	4
1	40	0	RECOMPENSE								5	2	1	1	1	0	0	1.6	3.65	2.75	3.85	3.9	1.8	1.4	3.8	3.5	3.4	2.1	3.6	4.1	4.3	3.5	2.5625	3.5	3.75
1	29	5	RECOMPENSE								12	3	2	2	2	2	1	3.5	2.9	2.75	1.3	2.35	4.3	2.7	1.9	3.9	2.1	3.4	1.4	1.2	1.7	3	4.125	2.875	2.75
1	20	0	PUNISH	10	3	3	2	2	0	0								1.5	3.4	3.8	3.9	3.9	1.8	1.2	2.8	4	4.2	3.4	3.8	4	3.8	4	3.3125	3.25	3.5
1	33	5	RECOMPENSE								30	5	5	5	5	5	5	1.1	4.5	4.85	4.3	4.55	1.1	1.1	4.4	4.6	5	4.7	4.3	4.3	5	4.1	5	4.75	4.5
1	35	5	PUNISH	0	0	0	0	0	0	0								3.2	3.4	3.8	3.75	3.85	3.2	3.2	3.6	3.2	4	3.6	3.9	3.6	3.8	3.9	3.625	3.5625	4
1	47	5	RECOMPENSE								20	5	5	4	3	2	1	2.7	3.7	3.4	3.6	3.95	2.5	2.9	4	3.4	3.7	3.1	3.3	3.9	3.8	4.1	3.6875	2.625	3.75
1	21	5	PUNISH	8.35	3	2.3	2	1	.05	0								2.3	4.3	3.4	2.95	4.2	2.7	1.9	4.2	4.4	3.7	3.1	3	2.9	4.1	4.3	4	3.1875	4.25
2	34	5	PUNISH	9	2	2	2	1	1	1								3.55	4.6	3.8	2.7	3.4	3.9	3.2	4.4	4.8	3.4	4.2	3.2	2.2	3	3.8	3.4375	3.5625	4.75
2	29	7	PUNISH	6	1	1	1	1	1	1								2.75	3.15	3.2	3.55	3.35	2.7	2.8	3.4	2.9	3	3.4	3.3	3.8	3.3	3.4	2.9375	2.9375	2.5
1	27	5	PUNISH	10	3	3	2	2	0	0								3.15	4.2	4.45	3.45	3.9	2.9	3.4	4.7	3.7	4.1	4.8	3.6	3.3	3.6	4.2	1.9375	3	4
1	45	0	PUNISH	0	0	0	0	0	0	0								2.4	3	3.4	2.95	3.75	2.3	2.5	3.1	2.9	3.4	3.4	2.9	3	3.7	3.8	2.5	2.5	3
1	60	5	PUNISH	13	3	3	2	2	2	1								1.1	4.5	4.3	4.2	4.55	1.1	1.1	4.5	4.5	4.7	3.9	3.8	4.6	4.6	4.5	4.0625	3.125	5
2	47	5	RECOMPENSE								6	1	1	1	1	1	1	2.8	3.65	3.15	3.65	4.4	2.9	2.7	4	3.3	3.3	3	3.8	3.5	4.3	4.5	3.0625	2.875	3.5
1	25	0	RECOMPENSE								2	0	0	1	1	0	0	1.95	4.35	4.3	2.95	3.8	2.3	1.6	4.4	4.3	4.4	4.2	3.2	2.7	4.2	3.4	2.9375	3.1875	4.25
1	33	5	RECOMPENSE								3	1	1	1	0	0	0	2.7	3.75	3.65	3.9	3.8	2.9	2.5	4	3.5	3.9	3.4	4.1	3.7	3.9	3.7	2.1875	3.25	4
1	28	5	RECOMPENSE								7.5	2.5	2	1.5	1	.5	0	2.95	4.15	3.55	3.1	3.8	3.2	2.7	4.1	4.2	3.1	4	3.4	2.8	3.8	3.8	4.125	3.1875	4
1	54	5	RECOMPENSE								0	0	0	0	0	0	0	1	2.2	3.65	3.15	4.3	1	1	1	3.4	4.8	2.5	2	4.3	5	3.6	2.8125	2.9375	1.5
2	40	5	PUNISH	12.82	3.33	3	2.66	2.33	1.5	0								2.95	4.55	3.5	2.8	3.95	3.4	2.5	4.7	4.4	3.2	3.8	3	2.6	3.4	4.5	2.5	3.625	4.5
1	60	4	PUNISH	11	3	3	2	2	1	0								2.25	3.15	2.8	2.35	3.6	2.4	2.1	2.6	3.7	2.9	2.7	2.2	2.5	3.7	3.5	3.4375	2.4375	3.5
1	35	0	PUNISH	0	0	0	0	0	0	0								2.2	3.45	3.9	3.2	3.95	2.2	2.2	3.3	3.6	3.9	3.9	3	3.4	4	3.9	2.6875	3.125	3.75
1	25	0	RECOMPENSE								5	1	1	1	1	1	0	2.1	3.7	3.3	3.55	3.55	2.2	2	3.5	3.9	3.3	3.3	3.4	3.7	3.7	3.4	3.4375	3.625	3.75
1	58	5	RECOMPENSE								12	2	2	2	2	2	2	2.05	4.2	4.15	3.5	3.85	2.1	2	4	4.4	4.2	4.1	3.2	3.8	4.2	3.5	4.3125	2.9375	3.75
2	26	2	PUNISH	8	2	2	2	1	1	0								3.9	4.25	2.45	1.7	3.4	4.1	3.7	4.1	4.4	1.8	3.1	1.9	1.5	2.5	4.3	4.3125	2.4375	4.5
1	43	5	RECOMPENSE								3	1	1	1	0	0	0	4.25	3.1	2.75	1.1	2.15	4.9	3.6	2.4	3.8	2.2	3.3	1.1	1.1	2.5	1.8	4	2.3125	3.25
1	39	5	PUNISH	1	1	0	0	0	0	0								1.6	4.1	4.3	3.8	4.45	1.8	1.4	4.1	4.1	4.8	3.8	4.1	3.5	4.9	4	4.4375	3.125	4
1	50	5	PUNISH	11	3	3	2	2	1	0								2	3.9	3.55	3.5	4.05	2	2	4	3.8	3.9	3.2	3.9	3.1	4	4.1	3.75	3.625	4.25
1	27	0	RECOMPENSE								0	0	0	0	0	0	0	2.85	3.7	2.95	3.1	3.6	3	2.7	3.8	3.6	2.7	3.2	3.4	2.8	3.7	3.5	3.5625	2.5625	3.75
2	29	5	PUNISH	0	0	0	0	0	0	0								1.45	4.25	4.65	3.15	3.3	1.5	1.4	4	4.5	4.7	4.6	3.3	3	3.5	3.1	4.4375	3.875	4.75
1	30	0	PUNISH	0	0	0	0	0	0	0								2.1	3.75	3.4	3.3	3.6	2.2	2	3.6	3.9	3.7	3.1	3.3	3.3	3.9	3.3	3.4375	3.6875	3.75
2	26	5	RECOMPENSE								2	1	1	0	0	0	0	1.4	4.05	3.7	3.65	4.25	1.6	1.2	3.9	4.2	4	3.4	3.5	3.8	4.6	3.9	3.5	3.375	4
1	50	0	RECOMPENSE								3	1	1	1	0	0	0	2.1	3.75	3.6	3.85	3.9	2.2	2	4	3.5	3.9	3.3	3.8	3.9	4	3.8	3.4375	2.8125	4.25
2	24	0	RECOMPENSE								0	0	0	0	0	0	0	2.15	4.15	4.25	4.05	3.9	2	2.3	4.2	4.1	4.3	4.2	4.1	4	4	3.8	2.625	3.3125	3.75
2	51	5	PUNISH	5.8	.1	.5	1	1.5	1.1	1.6								2.75	4.55	3.9	2.7	3.2	3.2	2.3	4.3	4.8	3.7	4.1	3.8	1.6	2.8	3.6	4.1875	3.6875	5
2	27	5	PUNISH	3	1	1	1	0	0	0								3.35	3.9	2.15	1.8	2.55	4.1	2.6	3.3	4.5	2.2	2.1	2.2	1.4	2.2	2.9	4.1875	4	3.5
2	56	5	PUNISH	0	0	0	0	0	0	0								2.65	4.35	4.7	3.6	3	2.3	3	4	4.7	4.5	4.9	3.6	3.6	3.3	2.7	3.75	2.4375	4.25
2	27	5	PUNISH	0	0	0	0	0	0	0								3.75	4.1	3	1.55	3.4	4.8	2.7	3.6	4.6	2.9	3.1	1.8	1.3	3.2	3.6	3.875	3.8125	4
2	29	3	PUNISH	3	2	1	0	0	0	0								3.95	4.05	3.55	2.45	4	4	3.9	4.4	3.7	2.9	4.2	2	2.9	3.9	4.1	3	2.5	4.5
1	31	0	RECOMPENSE								6	2	2	2	0	0	0	3	2.9	3	2.8	2.85	3.1	2.9	3	2.8	3	3	2.8	2.8	2.8	2.9	3.125	2.875	3.5
1	29	5	RECOMPENSE								21	0	2	4	5	5	5	1.5	4.8	3.7	4	4.4	1.7	1.3	5	4.6	4.2	3.2	4.6	3.4	4.2	4.6	4.75	4.4375	4.75
2	35	0	RECOMPENSE								3	1	1	1	0	0	0	3.3	3.5	3.75	2.85	4.15	3.8	2.8	3.6	3.4	3.5	4	2.8	2.9	4	4.3	3.0625	2.25	3.5
1	22	5	RECOMPENSE								12	1	1	2	2	3	3	3.2	3	3.1	3.1	3.2	3.2	3.2	3	3	2.8	3.4	3	3.2	3.2	3.2	3	3	3
1	26	4	RECOMPENSE								6	1	1	1	1	1	1	2.5	4.5	3.2	3.55	4.7	3	2	4.7	4.3	3	3.4	3.4	3.7	4.6	4.8	4.25	4.4375	5
2	35	0	PUNISH	0	0	0	0	0	0	0								3.75	2.85	2.15	2	2.5	3.9	3.6	2	3.7	2	2.3	2	2	2.2	2.8	2.5625	2.8125	2.25
1	32	0	PUNISH	0	0	0	0	0	0	0								3.4	2.2	4.1	3.25	4.45	3	3.8	2.6	1.8	4.1	4.1	2.4	4.1	4.5	4.4	2.25	2	2
1	23	5	RECOMPENSE								5	2	1	1	1	0	0	3.05	4.6	4.4	1.75	3.95	3.8	2.3	4.4	4.8	4	4.8	2.3	1.2	3.8	4.1	3.5	3.4375	4.5
1	44	0	PUNISH	0	0	0	0	0	0	0								2.3	4.05	2.2	2.05	3.85	2.4	2.2	3.7	4.4	2.3	2.1	2.3	1.8	4.2	3.5	3.4375	3.625	4
1	48	0	PUNISH	5	2	1	1	1	0	0								3.45	3.9	3.65	1.55	3.65	3.7	3.2	3	4.8	3.6	3.7	1.6	1.5	4.2	3.1	4.25	3.25	4
2	67	0	RECOMPENSE								0	0	0	0	0	0	0	3.65	3.35	3.45	3.3	3.45	3.8	3.5	4	2.7	2.7	4.2	3.3	3.3	3.3	3.6	2.9375	2.1875	3.25
1	23	5	PUNISH	0	0	0	0	0	0	0								2.2	4.35	4.5	3.15	3.7	2.4	2	4.4	4.3	4.5	4.5	3.3	3	3.6	3.8	4.75	3.75	4.75
1	31	5	RECOMPENSE								10	0	0	0	0	5	5	3.7	3.5	3.6	2.45	4	3.7	3.7	3.4	3.6	3.4	3.8	2	2.9	4	4	2.375	2.5625	3.5
2	32	0	PUNISH	6	2	2	1	1	0	0								2.75	3.95	3.6	3.75	4.05	2.8	2.7	4.1	3.8	3.8	3.4	3.5	4	4.2	3.9	2.9375	2.1875	3.75
1	41	5	PUNISH	12	3	3	2	2	2	0								1.55	3.95	4.4	3.9	4.6	1.4	1.7	4.4	3.5	4.4	4.4	3.4	4.4	4.8	4.4	3.375	3	3.75
1	54	3	RECOMPENSE								2	1	1	0	0	0	0	2	3.95	3.45	2.1	2.45	2.2	1.8	3.6	4.3	3.5	3.4	1.9	2.3	2.8	2.1	3.8125	3.125	3.75
2	22	4	RECOMPENSE								11	2	2	2	2	2	1	2.7	4.65	3.35	4	4.2	3.3	2.1	4.9	4.4	3.5	3.2	4.5	3.5	4.4	4	2.9375	3.25	4
2	31	5	PUNISH	0	0	0	0	0	0	0								3	3.55	3.5	2.85	3.3	3	3	3.6	3.5	3.3	3.7	2.9	2.8	3.2	3.4	3.625	3.0625	4
1	27	0	RECOMPENSE								0	0	0	0	0	0	0	3.8	2.6	2.15	1.8	1.95	4.2	3.4	2	3.2	1.8	2.5	1.8	1.8	1.8	2.1	2.9375	2.5	2.5
1	59	0	PUNISH	0	0	0	0	0	0	0								3.05	4.7	2.45	2.95	4.75	3.6	2.5	4.7	4.7	2.8	2.1	3.4	2.5	4.8	4.7	4.125	3.75	4.75
1	34	0	RECOMPENSE								0	0	0	0	0	0	0	2.25	2.35	3.8	1.6	1.75	2.3	2.2	1	3.7	3.8	3.8	1.5	1.7	1.7	1.8	4.4375	2.875	2
2	27	5	RECOMPENSE								2	1	1	0	0	0	0	5	3.5	4.15	1.1	1.65	5	5	2.3	4.7	3.3	5	1	1.2	2.3	1	4.1875	1.9375	2.5
1	37	0	PUNISH	0	0	0	0	0	0	0								1.15	4.05	4.35	4.8	4.4	1.2	1.1	4.3	3.8	5	3.7	4.8	4.8	4.9	3.9	2.5	3.5	4.5
1	41	5	PUNISH	6	2	2	1	1	0	0								3.3	3.55	4.25	3.35	4.25	3.1	3.5	4	3.1	4.5	4	2.7	4	3.8	4.7	2.8125	2.125	3.75
2	26	5	RECOMPENSE								10	3	2	2	1	1	1	3.05	4.55	4.25	2.9	3	3.5	2.6	4.6	4.5	4.1	4.4	3.7	2.1	2.9	3.1	4.1875	3.1875	4.75
1	21	5	PUNISH	6	1	1	1	1	1	1								1.9	3.45	3.4	3.75	3.85	1.9	1.9	3.9	3	3.8	3	3.5	4	4	3.7	2.625	2.8125	3.25
1	35	5	RECOMPENSE								4	1	1	1	1	0	0	1.35	3.75	4.15	3.3	3.35	1.2	1.5	3.6	3.9	3.9	4.4	3.2	3.4	3.7	3	3.5625	3.125	3.5
2	26	5	RECOMPENSE								0	0	0	0	0	0	0	3.75	4.4	4.8	2.9	3.05	4.1	3.4	4.7	4.1	4.6	5	3.9	1.9	4	2.1	2	2.25	4.5
2	29	5	RECOMPENSE								18	4	4	3	3	2	2	3.65	3.45	3.8	3.45	4.7	3.7	3.6	4	2.9	3.6	4	2.6	4.3	4.9	4.5	2.625	2.125	3.75
2	59	5	PUNISH	7	1	2	1	1	1	1								2.8	3.95	2.95	3.5	3.85	3.3	2.3	3.9	4	3	2.9	3.6	3.4	3.6	4.1	3.3125	3.125	4.25
1	26	0	PUNISH	0	0	0	0	0	0	0								3.4	3.2	3.5	2.95	4.1	3.3	3.5	3.5	2.9	3.5	3.5	2.8	3.1	4.2	4	2.6875	2.0625	2.5
2	27	5	PUNISH	1	1	0	0	0	0	0								3.65	4	2.8	2.65	4.4	3.7	3.6	4.1	3.9	2.8	2.8	2.5	2.8	4.4	4.4	4	2.5	4
1	40	5	RECOMPENSE								5	2	1	1	1	0	0	2.2	2.9	4.7	2.85	4.5	2.3	2.1	2.2	3.6	4.8	4.6	1.8	3.9	4.7	4.3	3.375	2.25	2.25
1	33	3	PUNISH	0	0	0	0	0	0	0								2.65	2.75	3.75	2.9	3.4	2.5	2.8	2.3	3.2	3.8	3.7	2.3	3.5	3.7	3.1	2.9375	2.875	3.25
1	30	5	RECOMPENSE								1	1	0	0	0	0	0	2.85	4.15	2.85	2.4	3.1	3.6	2.1	3.7	4.6	2.8	2.9	2.8	2	3	3.2	3.75	3.625	4.5
1	35	0	PUNISH	0	0	0	0	0	0	0								1.5	4.5	3.25	3.05	4.5	1.4	1.6	4.5	4.5	4.4	2.1	3.8	2.3	4.4	4.6	3.75	4.0625	3.75
1	57	0	PUNISH	3	2	1	0	0	0	0								1.55	3.25	4.1	3.6	4.5	1.7	1.4	2.9	3.6	4.6	3.6	3.2	4	4.8	4.2	2.5625	3.6875	2.75
1	25	0	RECOMPENSE								0	0	0	0	0	0	0	1	4.2	4.6	4.8	4.6	1	1	5	3.4	5	4.2	5	4.6	5	4.2	1.5625	4.5	5
2	61	5	PUNISH	8	3	2	2	1	0	0								1.05	4.1	3.95	3.85	4.7	1.1	1	3.8	4.4	4.6	3.3	3.9	3.8	4.9	4.5	4.5625	3.875	4.5
2	25	5	RECOMPENSE								6	0	0	0	1	2	3	4.45	4.15	3.5	3.2	4.7	4.4	4.5	4.8	3.5	3.5	3.5	2.6	3.8	4.7	4.7	2.625	2.125	3.5
1	33	0	RECOMPENSE								0	0	0	0	0	0	0	1.2	3.5	4.05	3.05	3.6	1.2	1.2	3.4	3.6	4.3	3.8	2	4.1	3.7	3.5	3.9375	2.875	3.25
1	30	5	PUNISH	0	0	0	0	0	0	0								3.75	3.9	3.8	1.45	2.3	4.3	3.2	3.7	4.1	3.6	4	1.3	1.6	2.2	2.4	4.25	2.3125	4
2	42	0	RECOMPENSE								0	0	0	0	0	0	0	2.65	3.85	4.25	3.7	4.05	3.1	2.2	3.8	3.9	4.1	4.4	3.7	3.7	4	4.1	3.375	3	4.25
2	29	0	PUNISH	9	2	2	2	1	1	1								2.25	4.55	2.65	3.9	4.5	2.1	2.4	4.7	4.4	2.9	2.4	4.4	3.4	4.1	4.9	3	3.375	4.5
1	28	5	PUNISH	0	0	0	0	0	0	0								2.45	3.35	2.7	1.95	4.3	3	1.9	3	3.7	2.4	3	2.5	1.4	4.5	4.1	1.4375	2.9375	3.75
2	37	5	PUNISH	4	1	1	1	1	0	0								2.15	4.25	3.65	3.65	4.55	2.3	2	4.4	4.1	3.6	3.7	3.9	3.4	4.7	4.4	3.8125	3.375	4.5
1	58	0	PUNISH	0	0	0	0	0	0	0								2.9	3.25	3.4	2.6	3.25	2.9	2.9	3.3	3.2	3.4	3.4	2.4	2.8	3.2	3.3	3.3125	3	4.25
1	31	4	PUNISH	0	0	0	0	0	0	0								3.3	2.2	2.6	3.75	4	3	3.6	2.2	2.2	3.2	2	3.5	4	4	4	2	2.3125	2
2	51	5	RECOMPENSE								6	2	2	1	1	0	0	2.25	4.25	3.95	3.85	4.15	2.5	2	4	4.5	4.1	3.8	4.2	3.5	4.4	3.9	3	4	4.25
2	22	5	PUNISH	0	0	0	0	0	0	0								2.4	4.55	3.8	3.45	4.55	2.4	2.4	4.8	4.3	4	3.6	4	2.9	4.3	4.8	3.9375	3.5	5
1	23	0	RECOMPENSE								0	0	0	0	0	0	0	1.7	3.55	4.1	3.75	4.25	1.9	1.5	4	3.1	4.2	4	3.5	4	4.2	4.3	3.5	3.375	4.25
1	33	0	PUNISH	0	0	0	0	0	0	0								1.45	3.6	4.45	4.4	4	1.5	1.4	3.5	3.7	4.8	4.1	4.1	4.7	4.1	3.9	3.125	3.25	3.25
2	26	0	PUNISH	0	0	0	0	0	0	0								2.15	3.35	3.95	3	3.9	2.3	2	3.4	3.3	3.8	4.1	2.5	3.5	4	3.8	3.25	2.5	2.25
2	59	5	RECOMPENSE								3	2	1	0	0	0	0	1.1	4.9	4.5	4.45	4.3	1	1.2	4.9	4.9	4.7	4.3	4.8	4.1	4.4	4.2	4.875	4.1875	5
2	40	5	RECOMPENSE								6	2	2	1	1	0	0	2.3	4.3	3.95	3.8	4.1	2.6	2	4	4.6	4.1	3.8	4.1	3.5	4.3	3.9	2.9375	3.8125	4.25
2	27	5	PUNISH	2	2	0	0	0	0	0								3.7	4.35	2.7	3.85	4.8	3.4	4	4.5	4.2	3.3	2.1	3.6	4.1	4.7	4.9	3.0625	1.9375	4
1	41	5	PUNISH	5	2	1	1	.5	.5	0								2	3.9	3.75	3.6	4.05	2	2	4	3.8	3.7	3.8	3.6	3.6	4	4.1	2.9375	3.5	4
1	42	5	PUNISH	5	2	1	1	1	0	0								2.55	3.85	3.8	3.65	3.45	2.6	2.5	4	3.7	3.8	3.8	3.6	3.7	3.7	3.2	3.25	3.25	3.25
2	43	5	PUNISH	5	2	1	1	1	0	0								1.95	3.9	4.75	2.75	3.8	2.5	1.4	3.6	4.2	4.9	4.6	1.4	4.1	4.5	3.1	4.25	1.5625	4.5
1	50	5	PUNISH	0	0	0	0	0	0	0								2.6	3.1	3.35	2.3	3.25	2.7	2.5	2.3	3.9	3.1	3.6	2.5	2.1	3	3.5	3.5625	2.5625	3.25
1	25	5	RECOMPENSE								6	2	1	1	1	1	0	2.55	3.7	2.85	3.55	4.4	2.7	2.4	4	3.4	3.1	2.6	3.7	3.4	4.2	4.6	2.875	3.5625	3.25
1	31	5	RECOMPENSE								15	5	4	3	2	1	0	1.35	4.45	4.6	4.2	4.2	1.4	1.3	4.3	4.6	4.8	4.4	4.7	3.7	4.6	3.8	3.75	4.375	4.5
2	66	5	PUNISH	0	0	0	0	0	0	0								1.15	4.65	4.45	4.4	4.85	1	1.3	4.9	4.4	4.9	4	4.5	4.3	4.9	4.8	4.0625	4.3125	5
2	50	5	PUNISH	9	3	3	1	1	1	0								1.7	4.4	3.75	3	3.65	2.1	1.3	4.1	4.7	4	3.5	3.5	2.5	3.8	3.5	4.375	4	4.25
2	59	0	RECOMPENSE								5	2	1	1	1	0	0	2.1	4.15	4.15	4	4	2.3	1.9	4.3	4	4.4	3.9	4.3	3.7	4.3	3.7	3	3.5625	4.5
2	43	5	RECOMPENSE								8	3	2	1	1	1	0	3.35	3.75	3.95	3.55	4.1	2.9	3.8	3.9	3.6	4	3.9	3	4.1	4.2	4	3.875	2.25	4
1	29	5	RECOMPENSE								4	1	1	1	1	0	0	2.9	3.9	3.3	3.8	4.5	3.2	2.6	4	3.8	3.3	3.3	4.2	3.4	4.2	4.8	3.625	3.6875	3.75
2	30	5	RECOMPENSE								15	0	1	2	3	4	5	3	3.9	3.7	3.1	3.75	3.2	2.8	3.8	4	3.6	3.8	3.4	2.8	3.4	4.1	4.5625	2.375	3.5
2	34	5	PUNISH	6	3	2	1	0	0	0								2.4	4.35	4	3.95	4.2	2.2	2.6	4.3	4.4	4	4	4	3.9	4.1	4.3	3.5625	3.375	5
2	36	5	PUNISH	0	0	0	0	0	0	0								4.2	4	3.6	2	3.55	4.3	4.1	4.1	3.9	3.2	4	2.3	1.7	3.8	3.3	3.625	1.8125	3.75
2	34	5	PUNISH	7	2	2	2	1	0	0								3.65	3.85	2.95	2.65	3.6	3.3	4	4.2	3.5	2.6	3.3	2.4	2.9	3.6	3.6	3.375	2.0625	4
1	23	5	PUNISH	9	2	2	2	2	1	0								2.4	3.35	3.95	2.6	3.35	2.9	1.9	3.1	3.6	4	3.9	2.5	2.7	3.9	2.8	2.625	3.4375	3.5
1	46	5	PUNISH	0	0	0	0	0	0	0								3.45	3.9	3.65	2.1	3.55	4	2.9	3.6	4.2	3	4.3	2.2	2	3.9	3.2	3.6875	3.3125	3.5
2	30	5	RECOMPENSE								30	5	5	5	5	5	5	1	4.7	3.35	4.7	4.75	1	1	5	4.4	4.5	2.2	4.8	4.6	5	4.5	3.375	3.9375	5
2	48	0	RECOMPENSE								3	1	1	1	0	0	0	2.4	3.75	3.3	4.15	4.75	2.7	2.1	3.7	3.8	3.9	2.7	3.7	4.6	4.6	4.9	3	3.125	4.5
2	29	0	PUNISH	0	0	0	0	0	0	0								1.5	4.4	4.4	3.55	3.9	1.7	1.3	4.5	4.3	4.5	4.3	3.8	3.3	4.3	3.5	3.375	3.5	4.5
2	34	5	PUNISH	0	0	0	0	0	0	0								2.95	3.9	3.6	2.25	3.8	3.6	2.3	3.6	4.2	2.9	4.3	2	2.5	3.4	4.2	4.125	2.6875	4.25
2	44	5	RECOMPENSE								0	0	0	0	0	0	0	4.15	4.2	3.35	1.5	2.6	4.7	3.6	4	4.4	2.6	4.1	1.9	1.1	1.4	3.8	3.25	2.625	4.75
1	25	5	PUNISH	6	2	2	1	1	0	0								3.05	3.25	3.35	3.1	4.4	3.1	3	3.6	2.9	3.8	2.9	2.8	3.4	4.6	4.2	3.375	2.625	3.5
1	25	0	RECOMPENSE								3	2	1	0	0	0	0	1.75	2.9	3.45	3.35	3.95	1.9	1.6	3.1	2.7	3.4	3.5	3.3	3.4	4.6	3.3	2.9375	3.0625	3.25
1	45	5	PUNISH	3	2	1	0	0	0	0								1.7	4.1	4.55	3.2	3.7	2.1	1.3	3.9	4.3	4.5	4.6	2.9	3.5	4.3	3.1	4.3125	4	4.5
1	30	0	RECOMPENSE								22	5	5	4	3	3	2	2.6	4.45	3.35	3.9	4.7	2.9	2.3	4.7	4.2	3.4	3.3	4.2	3.6	4.8	4.6	2.0625	2.9375	3.75
1	25	0	RECOMPENSE								15	5	4	3	2	1	0	2.75	3.6	3.5	3.3	3.5	2.6	2.9	3.7	3.5	3.5	3.5	3.3	3.3	3.4	3.6	3.375	3	3.5
1	22	5	PUNISH	12	3	3	2	2	1	1								2.45	3.95	3.1	1.8	3.9	3.2	1.7	3.7	4.2	3.1	3.1	1.6	2	3.9	3.9	4.3125	2.875	4
2	48	5	RECOMPENSE								7	2	2	1	1	1	0	2.9	3.7	3.2	4.15	4.5	3	2.8	4.1	3.3	3.3	3.1	4	4.3	4.7	4.3	3.0625	2.4375	4.25
1	23	0	RECOMPENSE								4	2	1	1	0	0	0	1.8	4.85	4.2	3.4	4.9	2.2	1.4	4.9	4.8	4.4	4	4.1	2.7	4.9	4.9	4.125	4.25	4.25
2	57	2	PUNISH	0	0	0	0	0	0	0								1.95	4.8	2.7	3.25	4.1	2.7	1.2	4.7	4.9	2.9	2.5	3.7	2.8	3.6	4.6	4.8125	4.3125	4.25
2	36	5	PUNISH	4	2	1	1	0	0	0								2.9	4.1	3.1	2.75	3.25	3.2	2.6	3.9	4.3	2.7	3.5	4.1	1.4	2.9	3.6	3.125	2.75	3.75
1	28	5	RECOMPENSE								25	5	5	5	4	3	3	1.65	4.35	4.15	4.05	4.05	1.4	1.9	4.4	4.3	4.2	4.1	4.5	3.6	4.2	3.9	3.125	3.3125	4.25
2	32	5	PUNISH	0	0	0	0	0	0	0								2.3	4.3	3.45	4.35	4.65	2.8	1.8	4.8	3.8	3.8	3.1	4.7	4	4.3	5	3.25	3.625	5
2	22	5	PUNISH	1	1	0	0	0	0	0								4.05	3.65	2.4	1.7	3.3	4.4	3.7	3.5	3.8	2	2.8	1.6	1.8	2.5	4.1	3.6875	2.25	3.5
2	27	5	PUNISH	0	0	0	0	0	0	0								1	5	4.6	3.8	4.6	1	1	5	5	5	4.2	5	2.6	5	4.2	4.75	4.5	5
1	26	0	RECOMPENSE								0	0	0	0	0	0	0	3.2	4.55	3.15	2.15	3.55	3.1	3.3	4.2	4.9	3.1	3.2	2.8	1.5	2.8	4.3	3.875	4.0625	4.5
1	28	5	PUNISH	10	2	2	2	2	1	1								3.65	2.4	3.05	3.15	3.8	4.2	3.1	2.3	2.5	3.1	3	2.7	3.6	3.5	4.1	2.3125	2.1875	4
1	53	0	RECOMPENSE									0	0		0	0	0	4	2	1.55	3.45	5	3.6	4.4	1.9	2.1	1.4	1.7	2.8	4.1	5	5	2.6875	2.0625	1.5
1	32	0	PUNISH	0	0	0	0	0	0	0								1.8	4.6	4.2	4	4.8	2.2	1.4	5	4.2	4.6	3.8	4.2	3.8	5	4.6	3.875	3.75	4
2	23	5	PUNISH	0	0	0	0	0	0	0								2.05	4.3	3.3	2.25	2.85	2.7	1.4	3.6	5	2.9	3.7	2.7	1.8	2.4	3.3	4.4375	4.1875	4
2	27	5	PUNISH	3	1	1	1	0	0	0								2.2	4.8	3.8	3	4.4	2.6	1.8	5	4.6	3.8	3.8	3.3	2.7	4.2	4.6	4.125	3.4375	4.5
2	26	5	PUNISH	0	0	0	0	0	0	0								4.25	4.25	3.75	2.3	2.7	4.6	3.9	4.3	4.2	3.3	4.2	2.7	1.9	2.3	3.1	3.1875	2.8125	4
2	42	5	RECOMPENSE								6	2	2	1	1	0	0	2.45	4.05	3.95	2.6	3.9	2.8	2.1	4	4.1	3.8	4.1	3	2.2	3.8	4	4.25	3.5	4.25
2	28	5	RECOMPENSE								3.75	1.25	1	.75	.5	.25	0	3.75	4.55	2.65	2.65	4.4	4.2	3.3	4.4	4.7	2.3	3	2.9	2.4	4.2	4.6	4.125	3.5	4.75
2	35	0	RECOMPENSE								0	0	0	0	0	0	0	2.5	3.2	3.75	3.05	3.35	2.5	2.5	2.9	3.5	3.7	3.8	2.9	3.2	3.4	3.3	2.4375	2.875	3.5
1	31	5	PUNISH	0	0	0	0	0	0	0								1.9	4.15	3.9	3.45	4	2	1.8	3.8	4.5	3.9	3.9	3.6	3.3	4.1	3.9	3.9375	3.5	4.75
2	32	1	RECOMPENSE								0	0	0	0	0	0	0	1.95	4.2	3.6	3.75	3.95	1.9	2	4.1	4.3	3.9	3.3	4.2	3.3	4.1	3.8	3.5625	2.6875	4
1	39	5	RECOMPENSE								15	3	3	3	2	2	2	2	3.95	2.9	3.9	3.8	2.3	1.7	4	3.9	3.6	2.2	3.8	4	3.8	3.8	3.75	3.4375	4.25
1	47	5	PUNISH	0	0	0	0	0	0	0								2.1	3.75	4.3	3.4	3.85	2.2	2	3.4	4.1	4.2	4.4	3.6	3.2	4	3.7	4	3.8125	4
2	26	5	PUNISH	1	1	0	0	0	0	0								2.75	4.8	4.55	3.4	3.6	2.7	2.8	5	4.6	4.6	4.5	3.5	3.3	3.8	3.4	4.5625	3.5	5
1	23	0	PUNISH	0	0	0	0	0	0	0								2.7	4.05	3.85	2.65	3.75	3.1	2.3	3.9	4.2	3.8	3.9	3	2.3	3.7	3.8	3.75	3.4375	4.5
1	36	0	PUNISH	0	0	0	0	0	0	0								3.95	3.75	3.45	3.1	3.3	3.7	4.2	3.8	3.7	3.1	3.8	3.2	3	2.9	3.7	2.3125	2.0625	3.25
2	37	5	RECOMPENSE								6	1	1	1	1	1	1	4.85	3.6	2.5	2.95	4	4.7	5	4	3.2	1.6	3.4	3	2.9	3.2	4.8	4.3125	1.25	4.75
2	30	5	RECOMPENSE								5	2	1	1	1	0	0	2.8	3.85	1.95	3.05	4.05	2.6	3	3.8	3.9	1.9	2	3.7	2.4	3.9	4.2	3.875	2.9375	3.5
2	59	5	RECOMPENSE								12	2	2	2	2	2	2	1.55	4.4	4.15	3.55	3.8	1.8	1.3	4.3	4.5	4.4	3.9	3.4	3.7	3.5	4.1	3.5	2.75	4.75
1	28	5	RECOMPENSE								0	0	0	0	0	0	0	2.1	3.25	3.75	3.2	4	2.1	2.1	2.9	3.6	3.6	3.9	3.1	3.3	4	4	3.875	2.875	3.5
2	33	5	RECOMPENSE								0	0	0	0	0	0	0	4.3	3.75	2.55	1.6	3.35	4.9	3.7	3	4.5	2	3.1	1.8	1.4	3.2	3.5	3.8125	3.375	2.75
2	70	5	PUNISH	8	2	2	2	1	1	0								1.45	4.55	3.85	4	4.6	1.2	1.7	4.7	4.4	4.3	3.4	4.4	3.6	4.4	4.8	4.375	3.9375	4.75
2	48	5	PUNISH	5	1	1	1	1	.5	.5								1.8	4.35	4.05	4.3	3.8	1.8	1.8	4.3	4.4	4.5	3.6	4.3	4.3	3.8	3.8	3.6875	3.75	3.75
1	30	0	PUNISH	0	0	0	0	0	0	0								2	4.1	3.8	3.85	4.45	2	2	4.4	3.8	3.8	3.8	3.8	3.9	4.5	4.4	3.4375	3.3125	4.5
1	24	5	PUNISH	0	0	0	0	0	0	0								3.1	3.55	2.65	3.45	3.8	3.5	2.7	3.7	3.4	2.5	2.8	3.4	3.5	3.9	3.7	3.6875	3.375	3.75
1	25	5	RECOMPENSE								2	1	1	0	0	0	0	2.95	3.25	3.6	3	3.5	2.7	3.2	2.7	3.8	3.7	3.5	3	3	4	3	3	2.4375	4
1	54	0	RECOMPENSE								0	0	0	0	0	0	0	1.65	3.95	4.1	3.1	3.25	1.7	1.6	3.7	4.2	4	4.2	3.2	3	2.9	3.6	3.875	3.5	4.5
2	25	5	RECOMPENSE								6	2	2	1	1	0	0	2.3	4.8	4.15	3.75	4.43333333333333	2	2.6	4.9	4.7	4.2	4.1	3.7	3.8	4.66666666666667	4.2	3.375	2.625	4.25
1	24	5	PUNISH	0	0	0	0	0	0	0								3.55	3.85	2.55	2.2	3.65	3.9	3.2	3.5	4.2	2.1	3	2.7	1.7	3.5	3.8	3.8125	3.125	3.25
1	31	5	RECOMPENSE								4	1	1	1	1	0	0	1.35	3.7	3.35	3.35	4.2	1.3	1.4	3.5	3.9	3.9	2.8	3	3.7	4.5	3.9	3.5	3.4375	4
2	61	5	RECOMPENSE								7	2	2	1	1	1	0	2.15	4.25	4.6	3.85	4.65	2.3	2	4.5	4	4.9	4.3	3.4	4.3	4.7	4.6	3.0625	3.0625	4.5
2	32	0	PUNISH	0	0	0	0	0	0	0								2.85	4.25	4.3	2.6	4.25	3	2.7	4.4	4.1	4	4.6	2.6	2.6	4.2	4.3	4.375	3.75	4.25
2	55	5	PUNISH	0	0	0	0	0	0	0								1.8	4.75	4.1	4.15	4.85	1.9	1.7	4.9	4.6	4.5	3.7	4.2	4.1	4.7	5	5	2.9375	5
1	36	5	PUNISH	5	1	1	1	1	1	0								2.2	3.7	3.35	3.25	3.75	2.2	2.2	3.8	3.6	4	2.7	3.5	3	3.9	3.6	2.8125	3.125	4.25
1	74	5	RECOMPENSE								12	2	2	2	2	2	2	2.4	3.9	3.75	2.95	3.1	2.6	2.2	3.8	4	4	3.5	3.6	2.3	3.2	3	3.9375	3.1875	4
2	65	5	PUNISH	0	0	0	0	0	0	0								2	4.1	4.1	3.85	3.8	2.4	1.6	4.2	4	4.1	4.1	3.6	4.1	3.9	3.7	3.75	3.75	5
2	37	5	RECOMPENSE								13	3	3	2	2	2	1	2.95	3.85	3.85	3.2	3.8	3	2.9	3.8	3.9	3.6	4.1	3.7	2.7	3.9	3.7	3.75	3.3125	4
2	55	5	RECOMPENSE								20	1	2	3	4	5	5	2.55	4.35	4.65	4.2	4.05	2.1	3	4.2	4.5	4.7	4.6	4.3	4.1	3.6	4.5	4	2.9375	4.75
1	42	5	PUNISH	9	1.5	1	2	1	2	1.5								3.2	4.2	2.8	3	3.45	3.1	3.3	4.3	4.1	3.1	2.5	3	3	3.7	3.2	4.25	3.8125	5
1	45	1	RECOMPENSE								17.92	3.36	2.77	1.89	4.5	2.07	3.33	1.35	3.95	4.35	4.4	4.8	1.5	1.2	4.4	3.5	4.8	3.9	4.1	4.7	5	4.6	3	3.9375	4.5
8	34	5	RECOMPENSE								15	5	4	3	2	1	0	3.25	3.7	3.75	2.85	4.25	3.8	2.7	3.3	4.1	3.8	3.7	2.8	2.9	4.5	4	3.0625	2.8125	3.5
2	57	0	PUNISH	0	0	0	0	0	0	0								2.85	4.6	4.1	3	4.6	2.6	3.1	4.4	4.8	4.1	4.1	2.6	3.4	4.8	4.4	3.375	3	4
1	43	4	RECOMPENSE								6	2	2	1	1	0	0	1.75	4.45	4.1	2.7	4.7	2.3	1.2	4.3	4.6	4	4.2	2.5	2.9	4.9	4.5	3.75	3.8125	4.25
2	40	5	RECOMPENSE								16	3	3	3	3	2	2	4.4	3.75	2.95	2.75	3.55	4.3	4.5	4	3.5	2.4	3.5	2.8	2.7	2.7	4.4	3.5625	2.0625	4.5
2	50	5	PUNISH	0	0	0	0	0	0	0								2.15	4.2	3.7	2.9	2.95	2.2	2.1	4.3	4.1	3.8	3.6	3	2.8	3.5	2.4	3.5625	3.4375	4.25
1	27	5	RECOMPENSE								3	0	1	1	1	0	0	2.5	3.75	3.5	3.9	3.7	2.6	2.4	3.7	3.8	3.8	3.2	3.7	4.1	3.9	3.5	3.375	3.125	4
2	50	5	PUNISH	6	2	2	1	1	0	0								1.9	4.5	4.1	4	3.75	2.2	1.6	4.5	4.5	4.4	3.8	4.2	3.8	4.2	3.3	4.1875	3.875	4.75
2	34	0	PUNISH	0	0	0	0	0	0	0								1.45	4.8	4.35	4	3.9	1.7	1.2	4.8	4.8	4.2	4.5	4.5	3.5	3.7	4.1	3.875	4.125	4.5
1	25	5	RECOMPENSE								4	2	1	1	0	0	0	2.9	3.95	4.4	2.65	4.5	3	2.8	4	3.9	4.2	4.6	2.9	2.4	4.6	4.4	3.875	3.125	4.25
1	53	0	PUNISH	0	0	0	0	0	0	0								1.5	3.1	3.15	3.6	4.9	1.7	1.3	3.6	2.6	4	2.3	3.3	3.9	4.9	4.9	3.4375	2.5	3.75
8	28	5	RECOMPENSE								8	2	2	2	1	1	0	2.5	4.55	3.8	4.05	4.15	2.7	2.3	4.7	4.4	3.9	3.7	4.5	3.6	4.3	4	4.125	4	4
1	39	5	PUNISH	5	2	1	1	1	0	0								2.1	3.9	4.1	3.15	3.15	2.3	1.9	3.6	4.2	4	4.2	2.9	3.4	3.1	3.2	3.4375	3.75	4
1	24	0	PUNISH	0	0	0	0	0	0	0								2.15	2.2	3.55	4.1	4.05	2.4	1.9	2.1	2.3	3.7	3.4	3.8	4.4	4.1	4	1.3125	3.4375	1.5
1	62	5	RECOMPENSE								3	1	1	1	0	0	0	2.2	4.1	2.8	2.2	4.2	2.3	2.1	3.9	4.3	3.2	2.4	2.3	2.1	4	4.4	3.4375	3.6875	3
2	40	5	RECOMPENSE								6	2	2	1	1	0	0	2.1	4.25	4.1	2.8	3.9	2.2	2	4	4.5	3.8	4.4	2.2	3.4	4.4	3.4	4.75	3.75	4.5
1	42	5	RECOMPENSE								15	0	1	2	3	4	5	1.1	3.25	3.9	4	4.5	1	1.2	2.7	3.8	4.4	3.4	3.3	4.7	5	4	3.0625	3.4375	3
1	36	5	PUNISH	13.83	3.33	3	2.5	2	2	1								3.8	3.65	2	3.15	3.7	4.1	3.5	3.5	3.8	2.3	1.7	3.6	2.7	3.5	3.9	2.625	3.0625	3.25
1	31	0	RECOMPENSE								0	0	0	0	0	0	0	3.15	2.75	2.85	2.85	3.05	3.1	3.2	2.8	2.7	2.8	2.9	2.6	3.1	3	3.1	3	2.8125	3
2	37	5	RECOMPENSE								6	2	2	1	1	0	0	2.95	4.25	4.6	3.3	3.45	2.6	3.3	4.4	4.1	4.5	4.7	2.7	3.9	4	2.9	4.125	1.5	3.75
1	43	5	RECOMPENSE								0	0	0	0	0	0	0	3.75	4.1	3.75	2.45	4	3.7	3.8	3.8	4.4	3.1	4.4	3.1	1.8	3.6	4.4	3.4375	2.25	4.25
2	30	0	RECOMPENSE								2	2	0	0	0	0	0	1.15	4.65	4.4	4.6	4.45	1.1	1.2	4.8	4.5	4.6	4.2	4.5	4.7	4.8	4.1	2.375	4.0625	5
1	32	5	PUNISH	5	0	3	0	2	0	0								2.25	3.6	3.65	3.25	3.35	2.5	2	3.7	3.5	3.6	3.7	3.3	3.2	3.4	3.3	2.8125	3.1875	3.5
1	23	4	PUNISH	12	3	3	2	2	1	1								2.8	4.05	3.35	3.1	3.75	3.5	2.1	4.3	3.8	3.3	3.4	3.4	2.8	3.6	3.9	2.8125	2.625	3
1	29	5	PUNISH	11	3	3	2	2	1	0								3.25	4.8	2.4	1.9	4.6	4.1	2.4	4.8	4.8	2.2	2.6	1.6	2.2	4.2	5	3.875	2.875	4.25
2	32	4	PUNISH	6	2	2	1	1	0	0								2.15	3.8	3.95	4.35	4.2	1.8	2.5	4.4	3.2	4.1	3.8	4.4	4.3	4.3	4.1	3.25	3.5625	4.75
2	43	5	RECOMPENSE								4	2	1	1	0	0	0	1.55	5	4.9	3.9	4.75	1.9	1.2	5	5	4.9	4.9	5	2.8	4.9	4.6	5	3.0625	5
1	26	5	RECOMPENSE								6	1	1	1	1	1	1	2.4	3.95	3.8	3.75	3.85	2.8	2	3.8	4.1	3.8	3.8	4	3.5	3.7	4	4	3.5	4.25
2	33	5	RECOMPENSE								4	2	1	0	0	1	0	3.55	4.5	3.1	2.55	2.85	3.8	3.3	5	4	2.4	3.8	3	2.1	1.9	3.8	4.0625	2.8125	3.5
1	26	5	PUNISH	0	0	0	0	0	0	0								2.5	2.45	3.05	2.5	4.25	3	2	2.1	2.8	2.8	3.3	2	3	4.5	4	3.4375	3	2
2	37	5	RECOMPENSE								6	2	2	1	1	0	0	2.85	3.8	3.8	3.7	3.9	2.4	3.3	4	3.6	3.7	3.9	3.7	3.7	3.8	4	3.9375	2.5	4
1	49	3	RECOMPENSE								7	2	2	1	1	1	0	1.65	3.15	3.2	3.45	3.9	1.3	2	3.2	3.1	3.4	3	3.4	3.5	4	3.8	3.375	3.0625	3.75
2	19	4	PUNISH	2	1	1	0	0	0	0								4	4.35	2.25	1.9	2.75	4.4	3.6	4.1	4.6	1.9	2.6	1.8	2	2.7	2.8	3.125	3.3125	4.25
2	23	3	RECOMPENSE								7	0	1	1	1	2	2	2.9	3.6	2.9	3.15	3.4	2.9	2.9	3.6	3.6	3	2.8	3.2	3.1	3.6	3.2	2.625	3.5	4
1	34	0	RECOMPENSE								0	0	0	0	0	0	0	1	4.5	4.65	4.9	4.9	1	1	5	4	5	4.3	4.8	5	5	4.8	2.75	4.6875	5
2	18	4	PUNISH	12	3	3	2	2	1	1								2.5	4	3.4	3.65	4	2.7	2.3	4	4	3.6	3.2	4	3.3	3.9	4.1	3.4375	3.625	4
1	27	5	RECOMPENSE								7	2	2	1	1	1	0	3.7	4.4	3.8	3.45	4	3.8	3.6	4.9	3.9	3.7	3.9	3.5	3.4	4.1	3.9	3.4375	3.0625	4.25
